# Supplementary material for: C9orf72-ALS human iPSC microglia are pro-inflammatory and toxic to co-cultured motor neurons via MMP9
Source: Nat Commun. 2023 Sep 22;14:5898. doi: 10.1038/s41467-023-41603-0 (PMC10517114; doi:10.1038/s41467-023-41603-0)
Supplement: Supplementary file 4 — Source Data [file 41467_2023_41603_MOESM4_ESM.xlsx]

## Sheet: Figure 1c
Figure 1c
		HC MN	HC pMGL
		0.75111	3.43748
		0.854073	3.26542
		1.39482	3.55456
			3.7398
			3.25506
			3.9149

## Sheet: Figure 1d
Figure 1d
		HC -LPS	HC +LPS	C9 -LPS	C9 +LPS
		0.898478	2.20721	0.673098	2.3116
		0.908918	1.69219	0.90264	1.72774
		1.22452	1.97551	0.90682	1.82204

## Sheet: Figure 1e
Figure 1e
	left graph						right graph
		HC -LPS	HC +LPS	C9 -LPS	C9 +LPS			IC -LPS	IC +LPS	C9-2 -LPS	C9-2 +LPS
		0.511191	1.32821	0.729778	1.42959			1	1.24541	1.05203	1.42376
		0.974025	1.01814	0.61828	0.836746			1	1.4311	1.2915	1.79581
		1.51478	1.72485	0.54465	1.02567			1	2.18893	0.98252	1.67492
		1.03793	1.41106	0.663427	1.0295			1	1.23185	0.900805	1.37582
		0.988032	0.975822	0.834463	1.1603
		0.97404	1.20966	0.932373	1.29217
		0.692801	1.33039	0.499179	0.932675
		0.88587	1.75287	0.551949	0.940916
		1.42133	1.83982	0.695479	1.24725

## Sheet: Figure 1f
Figure 1f
	top graph						bottom graph
		HC MN	C9 MN	HC pMGL	C9 pMGL			IC MN	C9-2 MN	IC pMGL	C9-2 pMGL
		25	2856	12	104			18	12160	3	944
		10	12160	14	944
		30	634	10	702

## Sheet: Figure 1g
Figure 1g
	top graph						bottom graph
		HC MN	C9 MN	HC pMGL	C9 pMGL			IC MN	C9-2 MN	IC pMGL	C9-2 pMGL
		11	1285	0	23			12	4212	0	183
		7	4212	1	183
		11	311	1	112

## Sheet: Figure 1h
Figure 1h
	top graph						bottom graph
		HC sense	C9 sense	HC anti-sense	C9 anti-sense			IC sense	C9-2 sense	IC sense	C9-2 anti-sense
		0.0222222	31.212	0	75.2778			0	28.8934	0	73.6169
		0	28.8934	0	73.6169
		0	23.7835	0	58.0794

## Sheet: Figure 3a
Figure 3a
	top graph						bottom graph
		HC -LPS	HC +LPS	C9 -LPS	C9 +LPS			IC -LPS	IC +LPS	C9-2 -LPS	C9-2 +LPS
		0.357	0.277	0.4825	0.929			0.477	0.567	0.5385	1.481
		0.2695	0.322	0.5055	0.8345			0.285	0.823	0.551	1.3135
		0.255	0.9235	0.4635	1.481			0.322	0.783	0.5425	1.787
		1.0365	0.897	0.5385	1.3135			0.608	0.8285	0.9245	1.6245
		0.5515	0.2785	0.551	0.5855			0.199	0.7855	0.4285	1.4945
		0.5065	1.2995	0.5425	2.915			0.3955	0.908	0.5405	1.307
		0.178	0.7635	0.311	0.904
		0.4985	0.9195	2.0635	1.787
		0.291	0.5755	0.2445	0.6255
		0.168	0.7485	0.9245	1.4635
		0.159	0.5185	0.4285	1.6245
		0.217	0.424	0.2255	1.403
		0.5325	0.9125	0.784	1.4945
		0.2765	0.3095	0.5405	1.307
		0.752		0.6155	0.3625

## Sheet: Figure 3b
Figure 3b
	top graph						bottom graph
		HC -LPS	HC +LPS	C9 -LPS	C9 +LPS			IC -LPS	IC +LPS	C9-2 -LPS	C9-2 +LPS
		1.1905	0.9585	1.357	1.818			0.7685	1.335	1.3	3.5605
		0.9155	0.96	1.3915	1.751			0.7935	1.5555	1.5155	3.478
		0.807	2.172	1.011	3.5605			0.658	1.441	1.2265	2.894
		1.7675	2.3295	1.3	3.478			0.788	2.19	2.803	3.864
		1.345	0.8165	1.5155	0.616			0.363	1.292	0.999	4.709
		1.461	2.253	1.2265	5.538			0.634	1.58	0.734	1.929
		0.258	0.587	0.5145	1.2365
		0.7785	1.1215	3.123	2.894
		0.725	1.448	0.734	1.565
		0.45	1.739	2.803	2.88
		0.472	1.378	0.999	3.864
		0.449	0.837	0.682	2.071
		1.119	1.377	1.113	4.709
		0.344	0.318	0.734	1.929
		0.853		0.835	0.425

## Sheet: Figure 3c
Figure 3c
	top graph						bottom graph
		HC -LPS	HC +LPS	C9 -LPS	C9 +LPS			IC -LPS	IC +LPS	C9-2 -LPS	C9-2 +LPS
		0.273995	1.83471	2.41533	7.3899			1	6.48302	4.25748	24.8757
		1.03926	7.93862	1.20488	7.0399			1	4.75683	3.51453	19.8812
		3.51183	8.56759	5.04745	10.7945			1	13.6737	5.27803	63.5579
		0.594146	3.20181	2.43213	5.91983
		1.10106	4.62319	0.90264	5.1061
		1.52861	3.84297	2.95308	10.6213
		0.953372	3.11186	3.76099	21.9241
		0.514453	9.11206	1.53806	18.5213
		2.03888	10.3707	1.67533	19.7135

## Sheet: Figure 3d
Figure 3d
	top left graph (pro-MMP9)						bottom left graph (pro-MMP9)						top right graph (act. MMP9)						bottom right graph (act. MMP9)
		HC -LPS	HC +LPS	C9 -LPS	C9 +LPS			IC -LPS	IC +LPS	C9-2 -LPS	C9-2 +LPS			HC -LPS	HC +LPS	C9 -LPS	C9 +LPS			IC -LPS	IC +LPS	C9-2 -LPS	C9-2 +LPS
		1.38958	2.01463	1.23752	3.68919			1	3.90821	2.81015	7.52461			1.75449	2.7829	2.1101	4.04251			1	6.31649	2.72548	12.9403
		1.3779	3.07463	1.62164	4.34219			1	8.96356	1.69363	11.0206			0.848914	3.19152	0.763343	3.62427			1	9.55594	2.30534	15.2452
		0.232519	2.81026	2.71748	4.02574			1	3.31175	1.47852	4.53441			0.396594	2.48079	2.63497	4.13337			1	5.62821	2.30982	12.4801
		0.807856	4.48139	5.56036	11.4492			1	4.07343	2.00368	6.66594			1.30307	5.56434	2.66047	10.637			1	5.80604	2.65388	10.8428
		0.949847	5.14013	1.12393	7.31353									0.90238	6.90814	2.0141	13.3193
		1.2423	3.6132	1.28403	9.87935									0.794551	3.80015	1.45472	12.4561
		1.15665	2.06784	2.4628	4.7097									1.65304	2.73149	1.15364	3.61325
		1.07953	2.21039	0.872832	2.67686									0.861807	3.09398	0.700235	3.78343
		0.763819	2.18886	1.59618	3.65943									0.485152	1.88525	2.56772	4.57065
		1.02287	1.46926	1.16268	3.62834									1.79007	4.31146	3.07469	7.8221
		1.68688	2.75639	1.11791	3.71911									0.947428	4.96426	1.68733	6.89378
		0.290249	1.56735	2.75986	4.3635									0.262499	2.1432	4.41649	6.7204

[truncated: 62 more sheets: Figure 4b, Figure 4c, Figure 4d, Figure 4e, Figure 4f, Figure 4g, Figure 4h, Figure 4i, Figure 4j, Figure 5b, Figure 5c, Figure 5d, Figure 5f, Figure 5g, Figure 5h, Figure 6b, Figure 6c, Supp. Figure 1b, Supp. Figure 1c, Supp. Figure 1d …]
